# Supplementary material for: Harnessing Nature’s Ingenuity: A Comprehensive Exploration of Nanocellulose from Production to Cutting-Edge Applications in Engineering and Sciences
Source: Polymers (Basel). 2023 Jul 14;15(14):3044. doi: 10.3390/polym15143044 (PMC10385464; doi:10.3390/polym15143044)
Supplement: Supplementary file 1 [file polymers-15-03044-s001.zip]

Archive with 1 entries (1 files):
- polymers-2439845-supplementary.pdf
